# Supplementary material for: Lurasidone for Pediatric Bipolar Disorder: A Systematic Review
Source: Pharmaceuticals (Basel). 2025 Jun 30;18(7):979. doi: 10.3390/ph18070979 (PMC12298892; doi:10.3390/ph18070979)
Supplement: Supplementary file 1 [file pharmaceuticals-18-00979-s001.zip]

Archive with 1 entries (1 files):
- pharmaceuticals-3667578-supplementary.pdf
